# Supplementary material for: Accuracy of Artificial Intelligence Models in Detecting Peri-Implant Bone Loss: A Systematic Review
Source: Diagnostics (Basel). 2025 Mar 7;15(6):655. doi: 10.3390/diagnostics15060655 (PMC11941572; doi:10.3390/diagnostics15060655)
Supplement: Supplementary file 1 [file diagnostics-15-00655-s001.zip]

Archive with 1 entries (1 files):
- diagnostics-3469126-supplementary.pdf
